# Supplementary material for: Suicidal Ideation, Suicide Attempts, and Suicide Mortality in Cancer: An Overview of Systematic Reviews with Meta-Analysis
Source: Cancers (Basel). 2025 May 27;17(11):1788. doi: 10.3390/cancers17111788 (PMC12153619; doi:10.3390/cancers17111788)
Supplement: Supplementary file 1 [file cancers-17-01788-s001.zip]

Archive with 9 entries (9 files):
- Suppl File 1 Search strategies.pdf
- Suppl File 2 Characteristics of SRs.pdf
- Suppl File 3 Flow Diagram.pdf
- Suppl File 4 Excluded studies list.pdf
- Suppl File 5 Overall Overlap.pdf
- Suppl File 6 Bar plot overall overlap.pdf
- Suppl File 7 Overlap Prostate Cancer.pdf
- Suppl File 8 Bar plot overlap cancer sites.pdf
- Suppl File 9 AMSTAR 2.pdf
